# Supplementary material for: System Thinking and Citizen Participation Is Still Missing in One Health Initiatives – Lessons From Fifteen Evaluations
Source: Front Public Health. 2021 Jun 4;9:653398. doi: 10.3389/fpubh.2021.653398 (PMC8211880; doi:10.3389/fpubh.2021.653398)
Supplement: Supplementary file 2 [file Table_1.XLSX]

## Sheet: EVOLvINC aggregation
Comparison ISDS vs NEOH group - EVOLvINC aggregation
	ID	Thinking	Planning	Organization	Working	Sharing	Learning	Median			Quartiles Aspects	Metric	of medians	of aspects	of aspects in formulation	of aspects in implementation	of aspectis in evaluation
Chad	A	0.83	0.75	0.83	1	0.66	0.66	0.79			0.55	median of all	0.66	0.66	0.68	0.665	0.6
India	B	0.83	0.58	1	0.83	0.5	0.33	0.705			0.75	IQR of all	0.1525	0.2	0.20125	0.23	0.185
Armenia	C	0.33	0.75	0.5	0.66	0.75	0.66	0.66				median by MH	0.71	0.66	0.75	0.77	0.66
Cong	D	0.5	0.58	0.67	0.66	0.5	0.33	0.54				IQR by MH	0.085	0.17	0.24	0.2975	0.16
Kenya	E	0.5	0.79	1	1	0.83	0.66	0.81				median by others	0.5875	0.6	0.65	0.6	0.51
Tanzania	F	1	0.92	0.83	0.66	0.66	0.66	0.745				IQR by others	0.0670673	0.172917	0.11875	0.1125	0.178462
Chad/Switzerland	G	0.66	0.75	0.66	0.71	0.83	N/A	0.71
Malta	H	0.7	0.6	0.8	0.6	0.55	0.653846	0.626923
Serbia		0.65	0.7	0.7	0.65	0.7	0.6	0.675
Portugal	I	0.775	0.85	0.6	0.5	0.475	0.495	0.55
Africa	J	0.527778	0.6	1	0.6	0.175	0.692308	0.6
Zambia	K	0.65	0.6	0.55	0.6	0.45	0.495	0.575
Denmark	L	0.6	0.475	0.6	0.6	0.525	0.475	0.5625
Italy	M	0.8	0.875	0.75	0.575	0.8375	0.645	0.775
Europe	N	0.7	0.45	0.7	0.9	0.425	0.345	0.575
North Macedonia	O	N/A	N/A	N/A	N/A	N/A	N/A	#NUM!
									*working, thinking, planning	*learning, sharing, organization
Comparison by geography - EVOLvINC aggregation (*ISDS group)
	ID	Thinking	Planning	Organization	Working	Sharing	Learning	Median	OH-Index	SUR_op	Quartiles Aspects	Metric	of medians	of aspects	formulation	implementation	evaluation
Chad	A*	0.83	0.75	0.83	1	0.66	0.66	0.79	0.626817	0.939356	0.55	median Africa	0.71	0.66	0.655	0.69	0.66
Southern Africa	J	0.527778	0.6	1	0.6	0.175	0.692308	0.6	0.324145	0.455179	0.75	IQR Africa	0.18		0.195	0.2975	0.165
Zambia	K	0.65	0.6	0.55	0.6	0.45	0.495	0.575	0.312875	0.482772		median Asia	0.6825	0.66	0.665	0.665	0.58
Congo	D*	0.5	0.58	0.67	0.66	0.5	0.33	0.54	0.292267	0.416311		IQR Asia	0.0225		0.2525	0.2525	0.225
Kenya	E*	0.5	0.79	1	1	0.83	0.66	0.81	0.632367	0.72706		median Europe	0.600962	0.6225	0.7	0.625	0.5375
Tanzania	F*	1	0.92	0.83	0.66	0.66	0.66	0.745	0.619733	0.942326		IQR Europe	0.0973558		0.18125	0.1125	0.172212
Chad/Switzerland	G*	0.66	0.75	0.66	0.71	0.83	N/A	0.71	N/A	N/A
India	B*	0.83	0.58	1	0.83	0.5	0.33	0.705	0.476117	0.722585
Armenia	C*	0.33	0.75	0.5	0.66	0.75	0.66	0.66	0.36005	0.396794
Malta	H	0.7	0.6	0.8	0.6	0.55	0.653846	0.626923	0.418654	0.534097
Serbia		0.65	0.7	0.7	0.65	0.7	0.6	0.675	0.44375	0.572758
Portugal	I	0.775	0.85	0.6	0.5	0.475	0.495	0.55	0.381188	0.627225
Denmark	L	0.6	0.475	0.6	0.6	0.525	0.475	0.5625	0.299167	0.406085
Italy	M	0.8	0.875	0.75	0.575	0.8375	0.645	0.775	0.55399	0.724012
Europe	N	0.7	0.45	0.7	0.9	0.425	0.345	0.575	0.362396	0.600698
North Macedionia	O	N/A	N/A	N/A	N/A	N/A	N/A	#NUM!	#VALUE!	#VALUE!
	Median	0.7	0.65	0.7	0.6	0.5375	0.5475	#NUM!

## Sheet: NEOH aggregation
Comparison ISDS vs NEOH group - NEOH aggregation
	ID	Thinking	Planning	Organization	Working	Sharing	Learning	Median	OH-Index	SUR_op	SUR_inf	OH-Ratio		All Aspects
Chad	A	0.66	0.66	1	0.66	0.66	0.66	0.66	0.5104	0.585178	0.740881	0.789841	1st Quartile	0.6
India	B	0.66	0.66	1	0.66	0.33	0.33	0.66	0.36465	0.553741	0.393648	1.40669	3rd Quartile	0.76
Armenia	C	0.5	0.66	0.66	0.66	0.66	0.495	0.66	0.3641	0.460936	0.485024	0.950337	IQR	0.16
Congo	D	0.66	0.66	0.66	0.66	0.66	0	0.66	0.27225	0.424396	0.28293	1.5
Kenya	E	0.66	0.66	1	1	1	0.66	0.83	0.735933	0.871633	1.04038	0.837804
Tanzania	F	1	1	0.66	0.83	0.66	0.66	0.745	0.6515	1.09671	0.595938	1.84031
Chad/ Switzerland	G	0.66	0.66	0.66	0.66	0.66	N/A	0.66	0.2904	0.471551	0.28293	1.66667
Malta	H	0.8	0.8	0.8	0.8	0.6	0.6	0.8	0.54	0.81159	0.591372	1.37238
Serbia	H	0.6	0.8	0.8	0.8	0.6	0.6	0.7	0.486667	0.673025	0.591372	1.13808
Portugal	I	0.75	0.6	0.5	0.6	0.35	0.5	0.55	0.308333	0.531425	0.269649	1.9708
Southern Africa	J	0.56	0.8	0.8	0.6	0.2	0.74	0.67	0.360667	0.561724	0.375315	1.49667
Zambia	K	0.63	0.6	0.6	0.55	0.55	0.5	0.575	0.326583	0.452915	0.395573	1.14496
Denmakr	L	0.7	0.65	0.7	0.45	0.55	0.48	0.6	0.341	0.464506	0.421438	1.10219
Italy	M	0.9	0.89	0.77	0.77	0.83	0.67	0.8	0.6464	0.922597	0.756799	1.21908
Europe	N	0.5	0.45	0.8	0.7	0.45	0.28	0.475	0.291167	0.395776	0.360698	1.09725
North Macedonia	O	0.79	0.75	0.7	0.7	0.46	0.47	0.7	0.421033	0.695938	0.397938	1.74886
Comparison geography - NEOH aggregation (*ISDS group)
	ID	Thinking	Planning	Organization	Working	Sharing	Learning	Median	OH-Index	SUR_op	Sur_inf	OH-ratio		All aspects	OH index	OH ratio	Metric	MH	different	all	Africa	Asia	Europe
Chad	A*	0.66	0.66	1	0.66	0.66	0.66	0.66	0.5104	0.585178	0.740881	0.789841	1st Quartile	0.6	0.333792	1.09972	Median OH index	0.437525	0.360667	0.36465	0.435533	0.364375	0.421033
Southern Africa	J	0.56	0.8	0.8	0.6	0.2	0.74	0.67	0.360667	0.561724	0.375315	1.49667	3rd Quartile	0.76	0.5252	1.58167	Median OH ratio	1.17851	1.21908	1.21908	1.32082	1.17851	1.21908
Zambia	K	0.63	0.6	0.6	0.55	0.55	0.5	0.575	0.326583	0.452915	0.395573	1.14496	IQR	0.16			Median Median	0.66	0.67	0.66	0.665	0.66	0.7
Congo	D*	0.66	0.66	0.66	0.66	0.66	0	0.66	0.2904	0.471551	0.28293	1.66667					OHI-IQR	0.251988	0.160083	0.191408	0.281121	0.000275	0.188667
Kenya	E*	0.66	0.66	1	1	1	0.66	0.83	0.698533	0.785225	1.02962	0.762638					OHR-IQR	0.610735	0.358598	0.481949	0.745548	0.228177	0.440489
Tanzania	F*	1	1	0.66	0.83	0.66	0.66	0.745	0.6515	1.09671	0.595938	1.84031					Median-IQR	0.06375	0.125	0.06625	0.06625	0	0.175
Chad/ Switzerland	G*	0.66	0.66	0.66	0.66	0.66	N/A	0.66	N/A	0.471551	0.28293	N/A
India	B*	0.66	0.66	1	0.66	0.33	0.33	0.66	0.36465	0.553741	0.393648	1.40669
Armenia	C*	0.5	0.66	0.66	0.66	0.66	0.495	0.66	0.3641	0.460936	0.485024	0.950337
Malta	H	0.8	0.8	0.8	0.8	0.6	0.6	0.8	0.54	0.81159	0.591372	1.37238
Serbia		0.6	0.8	0.8	0.8	0.6	0.6	0.7	0.486667	0.673025	0.591372	1.13808
Portugal	I	0.75	0.6	0.5	0.6	0.35	0.5	0.55	0.308333	0.531425	0.269649	1.9708
Denmark	L	0.7	0.65	0.7	0.45	0.55	0.48	0.6	0.341	0.464506	0.421438	1.10219
Italy	M	0.9	0.89	0.77	0.77	0.83	0.67	0.8	0.6464	0.922597	0.756799	1.21908
Europe	N	0.5	0.45	0.8	0.7	0.45	0.28	0.475	0.291167	0.395776	0.360698	1.09725
North Macedonia	O	0.79	0.75	0.7	0.7	0.46	0.47	0.7	0.421033	0.695938	0.397938	1.74886
	Median	0.75	0.75	0.77	0.7	0.55	0.5	0.7

## Sheet: Criteria EVOLvINC group
	Median of questions	ISDS Study
	Criterion	Armenia	Chad	Congo	Kenya	Kerala	Switzerland	Tanzania		Percentile in Phase			Criterion Median	Criterion Median Quantiles		criterion IQR
Formulation Phase	Inclusive design process	0.83	0.83	0.83	0.66	0.83	0.66	1		0	0.33		0.83	1	0.66	0.085
	Consideration of system characteristics	0.33	0.66	0.33	0.33	0.66	0.66	0.5		0.1	0.462		0.5	2	0.66	0.33
	Leverage potential	0.33	0.83	0.495	0.495	1	0.66	1		0.9	1		0.66	3	0.83	0.42
	Identification and engagement of sectors, actors, and stakeholders	0.83	0.83	1	0.83	0.665	0.83	0.83		1	1		0.83	4	1	0
	Reflexivity and adaptiveness	0.6625	0.66	0.495	0.745	0.495	0.4975	0.7475					0.66			0.2075
	Competences and methods	0.66	0.83	0.66	1	0.66	0.83	1					0.83			0.255
	Resource allocation	1	0.66	0.33	0.495	0.495	0.66	1					0.66			0.335
Implementation Phase	Internal team structure	0.66	1	1	1	1	0.66	1		0	0		1			0.17
	External actor and stakeholder network	0	0.83	0.495	0.665	0.83	1	0.66		0.1	0.495		0.665			0.2525
	Bridging knowledges	0.495	0.665	0.665	1	1	0.495	0.83		0.9	1		0.665			0.335
	Power distribution	0.66	0.33	0.66	1	1	1	1		1	1		1			0.34
	Leadership	0.83	1	0.66	1	0.83	0.705	0.66					0.83			0.2325
	Conflict resolution	0.66	1	1	1	0.83	0.66	0.495					0.83			0.34
Evaluation Phase	Processes for information exchange	0.83	0.66	0.33	1	0.495	0.66	0.66		0	0		0.66			0.1675
	Data	0.66	0.66	0.66	0.66	0.33	0.66	1		0.1	0.33		0.66			0
	Methods and results	1	0.83	0.33	1	0.66	1	0.665		0.9	1		0.83			0.3375
	Institutional memory	0.66	0.33	0.83	0.66	0.495	1	0.66		1	1		0.66			0.1675
	Individual learning	0.33	0.66	0.66	1	0.33	N/A	0.66					0.66			0.2475
	Team learning	0.33	0.66	0.33	1	0.66	N/A	0.33					0.495			0.33
	Organizational learning	0.66	0.33	0	0.66	0.66	N/A	0.66					0.66			0.2475
	Direct environment	0.665	1	0.66	0.66	0.33	N/A	1					0.6625			0.25625
	General environment	0.83	0	0.165	0.495	0.165	N/A	1					0.33			0.58125

## Sheet: Indicators EVOLvINC group
				Armenia		Chad		Congo		Kenya		Kerala		Switzerland		Tanzania		Ind. Median	Crit. Median	1st Quart	4th Quart	Range
THINKING	THINKING	Inclusive design process	3.9 How are objectives and their relative importance established?	0.66	0.83	1	0.83	0.66	0.83	1	0.66	1	0.83	0.66	0.66	0.66	1	0.66	0.83	0.745	0.83	0.085	High Median, low IQR. Consistently well scored elaboration of project design.
			3.10 Has a theory of change been elaborated to match the objectives of the initiative?	0.66		1		0.66		0.66		1		0.66		1		0.66
			3.11 How do the objectives and the theory of change reflect multiple perspectives, value systems and beliefs?	1		0.33		1		0.66		0.66		0.66		1		0.66
			3.12 How do the methods, scales and criteria of success reflect multiple perspectives, value systems and beliefs?	1		0.66		1		0.66		0.66		1		1		1
		Consideration of system characteristics	3.13 Is the problem that the initiative addresses an event, a pattern, or a structure?	0.5	0.33	1	0.66	0.5	0.33	0.5	0.33	0.5	0.66	1	0.66	0.5	0.5	0.5	0.5	0.33	0.66	0.33	Low median Feedback loops / interactions hardly considered.
			3.14 How are time delays between different processes in the system considered?	0.33		0.66		0.33		0.33		0.66		0.66		0.66		0.66
			3.15 How are feedback loops and causal interactions in the system considered?	0		0.66		0.33		0.33		0.66		0.33		0		0.33
		Leverage potential	3.2 Does the initiative comprehensively translate the problem into scientific or developmental questions?	0.33	0.33	0.66	0.83	0.66	0.495	0.66	0.495	1	1	0.66	0.66	1	1	0.66	0.66	0.495	0.915	0.42	High IQR. Overall only regular scores. Only Tanzania strong.
			3.16 Where is the initiative situated in relation to the chain of events causing the problem?	0.33		1		0.33		0.33		1		0.66		1		0.66
PLANNING	PLANNING	Identification and engagement of sectors, actors, and stakeholders	4.1 How are sectors and disciplines identified, that affect or are affected by the problem that the initiative targets and are thus relevant for achieving its objectives and for leveraging impact?	0.66	0.83	0.66	0.83	1	1	1	0.83	0.33	0.665	0.66	0.83	0.66	0.83	0.66	0.83	0.83	0.83	0	High Median, extremenly low IQR. Consistently high scored stakeholder identification. Very high scores for stakeholder commitment. Congo highest.
			4.3 How is stakeholder commitment assured?	1		1		1		0.66		1		1		1		1
		Reflexivity and adaptiveness	4.4 Which opportunities for reflection and self-assessment does the initiative provide?	0.66	0.6625	0.66	0.66	0.33	0.495	0.66	0.745	0.33	0.495	0.5	0.4975	1	0.7475	0.66	0.66	0.49625	0.70375	0.2075	Low IQR. Consistent medium degrees of reflexiveness / adaptiveness.
			4.5a how flexible is the project execution and timeline to respond to internal or external changes in the short term (<= one year)?	0.33		0.33		0.66		0.66		0.66		0.33		0.33		0.33
			4.5b how flexible is the project execution and timeline to respond to internal or external changes in the mid term (one to three years)?	1		0.66				1				0.66		0.66		0.66
			4.5c how flexible is the project execution and timeline to respond to internal or external changes in the long term (>= three years)?			1												1
		Competences and methods	4.6 How adequate are the competences of team members and actors to achieve the objectives?	0.66	0.66	0.66	0.83	0.66	0.66	1	1	0.66	0.66	1	0.83	1	1	0.66	0.83	0.66	0.915	0.255	High Median. high scored competences and methods.
			4.7 how adequate are the methods to achieve the objectives?	0.66		1		0.66		1		0.66		0.66		1		0.66
		Resource allocation	4.8 How adequate are the budget allowances to achieve the objectives?	1	1	0.66	0.66	0.33	0.33	0.66	0.495	0.33	0.495	0.66	0.66	1	1	0.66	0.66	0.495	0.83	0.335	Congo weak (a PhD project). Tanzania and Armenia high (close to government projects).
			4.9 How adequate are the time allowances to achieve the objectives?	1		0.66		0.33		0.33		0.66		0.66		1		0.66
ORGANISATION	ORGANIZATION	Internal team structure	5.7 If more than one team is present, how are the inter-team relations?	0.66	0.66	1	1	0.33	1	1	1	1	1	0.33	0.66	1	1	1	1	0.83	1	0.17	Very high median, low IQR. Consistently well-organized team structure. High scores for number of teams and team objectives.
			5.8 How are the team objectives established?	1		1		1		1		1		1		1		1
			5.9 How are individual roles established and differentiated?	0.66		0.66		1		0.66		1		0.66		1		0.66
		External actor and stakeholder network	5.3 How frequently are actors and stakeholders involved in the initiative?	0	0	1	0.83	0.33	0.495	1	0.665	0.66	0.83	1	1	0.66	0.66	0.66	0.665	0.5775	0.83	0.2525	Armenia at 0!
			5.4 How intense is the collaboration with actors and stakeholders in the initiative?	0		0.66		0.66		0.33		1		1		0.66		0.66
		Bridging knowledges	5.1 Which methods are used to 'bridge', 'link' or 'integrate' the knowledge of team members, actors and stakeholders?	0.66	0.495	1	0.665	1	0.665	1	1	1	1	0.66	0.495	1	0.83	1	0.665	0.58	0.915	0.335	High scores for bridging methods. Much lower for bridging procedures. Armenia and Switzerland lowest. Kenya and Kerala highest.
			5.2 Which processes are used to 'bridge', 'link' or 'integrate' the knowledge of team members, actors and stakeholders?	0.33		0.33		0.33		1		1		0.33		0.66		0.33
WORKING	WORKING	Power distribution	6.9i How is the distribution of power or influence between team members and stakeholders from different ... Disciplines?	0.66	0.66	0.33	0.33	1	0.66	0.66	1	1	1	0	1	1	1	0.66	1	0.66	1	0.34	Very high median. Highest inequalities recorded for sectors. Low inequality recorded for ethnicities, social classes and religions.
			6.9ii ... sectors?	0.66		0.33		0.33		0.66		1		0		1		0.66
			6.9iii ... ethnicities?	1		1		0.66		1		0		1		1		1
			6.9iv ...social classes?			1		0		1		1		1		1		1
			6.9v ... genders?	0.66		1		0				1		0.66		1		0.83
			6.9vi ... cultures?			0.33		1		1		0		1		1		1
			6.9vii ... religions?			0.33		1		1		1		1		1		1
		Leadership	6.1 Is the management structure appropriate to support the team and actors in achieving the initiative's objectives?	1	0.83	1	1	0.66	0.66	0.66	1	1	0.83	0.66	0.705	0.66	0.66	0.66	0.83	0.6825	0.915	0.2325	High Median, Low IQR. Leadership consistently perceived as strong, particularly in Kenya and Chad.
			6.2 How would you characterize the leadership approach to project management?	0.66		1		0.66		1		0.33		1		0.66		0.66
			6.3 How open-minded is the leadership to creative input?	1		1		0.66		1		1		0.66		0.66		1
			6.4 How flexible are internal hierarchies and decision making in adapting to circumstances and tasks?	0.33		0.66		0.66		1		0.66		0.75		0.66		0.66
		Conflict resolution	6.6 How does the leadership manage conflicts and tensions?	1	0.66	1	1	1	1	1	1	1	0.83	1	0.66	0.66	0.495	1	0.83	0.66	1	0.34	High median. High scores for conflict management by leadership. High conflict resolution scores in Kenya and Congo and Chad, lowest in Tanzania.
			6.7 At what level are conflicts resolved?	0.66		1		1		1				0.33		0.33		0.83
			6.8 How does the team react to conflict?	0.66		0.5		1		1		0.66		0.66				0.66
SHARING	SHARING	Processes for information exchange	7.4 How adequate are resources allocated to ensure information sharing?	1	0.83	0.66	0.66	0.33	0.33	1	1	0.33	0.495	0.66	0.66	1	0.66	0.66	0.66	0.5775	0.745	0.1675	Low IQR. Kenya highest, Congo lowest.
			7.1 How are agreements concerning information sharing established?	1		0.66		0.33		1		0.33		1		0.66		0.66
			7.2 Does the initiative have mechanisms to facilitate the exchange of information within the initiative and are these used?	0.66		0.66		0.66		1		0.66		0.33		0.66		0.66
			7.3 Does the initiative have mechanisms to facilitate the exchange of information beyond the initiative and are these used?	0		0.33		0.33		0.66		0.66		0.66		0.66		0.66
		Data	7.5 How adequate are procedures to ensure the quality of shared data?	0	0.66	0.66	0.66	0.66	0.66	0.66	0.66	0.33	0.33	0.66	0.66	1	1	0.66	0.66	0.66	0.66	0	Extremely low IQR.Kerala scores really low, Tanzania highest.
			7.6 How adequate are procedures to ensure safe and appropriate data storage and accessibility?	0.66		1		0.66		1		0		0.66		1		0.66
			7.7 How well/how much are data shared within the initiative?	0.66		0.33		0.66		0.66		0.33		0.33		1		0.66
		Methods and results	7.8 How well/much are methods shared between people within the initiative?	1	1	0.66	0.83	0.33	0.33	1	1	0.66	0.66	1	1	0.33	0.665	0.66	0.83	0.6625	1	0.3375	High median. Results sharing very highly scored. Congo scores really low.
			7.9 How much/well are results shared between people within the initiative?	1		1		0.33		1		0.66		1		1		1
		Institutional memory	7.10 Does the initiative create or use long-term institutional knowledge reservoirs for data, methods and results?	0.66	0.66	0.33	0.33	0.66	0.83	0.66	0.66	0.33	0.495	1	1	0.66	0.66	0.66	0.66	0.5775	0.745	0.1675	Low IQR. Chad scores really low, Switzerland highest.
			7.11 How adequate are procedures to safe-guard access to data, information and results in case of system change?			0.33		1		0.66		0.66				0.66		0.66
LEARNING	LEARNING	Individual learning	8.1 How often do individuals receive information which may be understood and may potentially lead to learning, but it is not put intp practice in or outside the initiative by the individuals (basic learning)?		0.33	1	0.66	0.66	0.66	1	1	1	0.33		N/A	0.66	0.66	1	0.66	0.4125	0.66	0.2475	Generative learning low, basic learning high. Armenia low. Kenya high. Individual learning ok (especially basic), but generative already bad.
			8.2 How often is the information understood, learnt and applied to improve procedures, competences, technologies and paradigms without challenging the individuals underlying beliefs and assumptions (adaptive learning)?	0.33		0.66		0.66		1		0.33				0.66		0.66
			8.3 How often is the information understood and learnt by individuals and applied to improve procedures, competences, teachnologies and paradigms as a result of modified underlying beliefs and norms of individuals (generative learning)?	0.33		0.33				0.66		0.33				0.66		0.33
		Team learning	8.4 How often do teams meet to exchange information for reporting purposes (basic learning)?	0.66	0.33	1	0.66		0.33	1	1	1	0.66		N/A	0.33	0.33	1	0.495	0.33	0.66	0.33	Low median. Basic learning high, generative learning low. Congo, Tanzania and Armenia score low, Kenya high. Bad team learning!
			8.5 When teams meet, how often are different views presented, defended and discussed to find the best possible view to support decision making (adaptive learning)?	0.33		0.66		0.66		1		0.66				0.33		0.66
			8.6 When teams meet, how often are complex issues explored through dissection of views and assumptions of team members resulting in a move towards building new ideas, views or approaches (generative learning)?	0.33		0.33		0		1		0.33				0.33		0.33
		Organizational learning	8.7 How often is existing/circulating information and knowledge collected and stored (basic learning)?	0.66	0.66	1	0.33	0	0	0.66	0.66	1	0.66		N/A	1	0.66	0.83	0.66	0.4125	0.66	0.2475	Basic learning relatively higher, generative learning at 0! Congo scores lowest. None really high. Consistently bad organizational learning!
			8.8 How often is collected information shared, discussed and acted upon at various levels within the organization (adaptive learning)?	0.66		0.33		0.66		0.66		0.66				0.66		0.66
			8.9 How often is collected information shared, discussed and leads to change in fundamentals and objectives across all levels withing the organization (generative learning)?	0.33		0		0		0		0				0		0
		Direct environment	8.10 How often is the direct environment of the initiative (involved stakeholders) supportive for adaptive learning?	1	0.665	1	1	0.66	0.66	0.66	0.66	0.66	0.33		N/A	1	1	0.83	0.6625	0.66	0.91625	0.25625	Kerala scored low. Chad and Tanzania high.
			8.11 How often is the direct environment of the initiative (involved stakeholders) supportive for generative learning?	0.33		1				0.66		0						0.495
		General environment	8.12 How often is the general environment of the initiative (e.g. culture, economics, political situation) supportive for adaptive learning?	1	0.83	0	0	0.33	0.165	0.66	0.495	0.33	0.165		N/A	1	1	0.495	0.33	0.165	0.74625	0.58125	Median very low, IQR very high. Support for generative learning at 0. Kerala, Congo and Chad score very low, Armenia and Tanzania high (close to government initiatives)! Overall very bad general environment, but being close to gov. helps.
			8.13 How often is the general environment of the initiative (e.g. culture, economics, political situation) supportive for generative learning?	0.66		0		0		0.33		0						0
			Thinking		0.33		0.83		0.495		0.495		0.83		0.66		1	0.66
			Planning		0.74625		0.745		0.5775		0.7875		0.5775		0.745		0.915	0.745
			Organization		0.495		0.83		0.665		1		1		0.66		0.83	0.83
			Working		0.66		1		0.66		1		0.83		0.705		0.66	0.705
			Sharing		0.745		0.66		0.495		0.83		0.495		0.83		0.6625	0.6625
			Learning		0.66		0.66		0.33		0.66		0.33				0.66	0.66
					0.66		0.7875		0.53625		0.80875		0.70375		0.705		0.74625
